# Supplementary material for: Epidemiological and clinical profile of pediatric hepatitis B virus infections in Wuhan: a retrospective cohort study
Source: BMC Pediatr. 2023 Dec 16;23:636. doi: 10.1186/s12887-023-04460-w (PMC10724974; doi:10.1186/s12887-023-04460-w)
Supplement: Supplementary file 2 — Supplementary Material 2 [file 12887_2023_4460_MOESM2_ESM.xlsx]

## Sheet: Sheet1
Supplementary Table 1. The positive rate (%) of the five HBV serologic markers among male and female
Marker	Sex	1-31D	1-12M	1-3Y	4-6Y	7-12Y	13-18Y	Z	P
HBsAg	Male	0.2	0.06	0.07	0.16	0.2	0.35	-0.118	0.906
	Female	0.09	0.04	0.12	0.19	0.08	0.27
HBsAb	Male	73.27	91.62	92.68	76.02	64.96	66.23	0.019	0.985
	Female	74.01	90.91	91.64	76.21	66.74	66.55
HBeAg	Male	0.91	0.25	0.06	0.15	0.14	0.28	-0.023	0.981
	Female	0.84	0.25	0.11	0.16	0.08	0.14
HBeAb	Male	21.63	9.2	0.91	0.59	0.46	0.76	-0.117	0.906
	Female	22.45	10.19	1.15	0.85	0.51	0.75
HBcAb	Male	36.36	21.63	1.96	1.13	1.23	2.42	-0.177	0.86
	Female	35.49	23.62	2.47	1.66	1.14	2.6
HBsAb(**)	Male	60.94	82.32	77.66	51.87	46.68	51.44	0.049	0.961
	Female	62.37	81.24	74.96	51.86	47.92	49.83
HBsAb(*)	Male	12.33	9.3	15.02	24.15	18.28	14.79	-0.073	0.942
	Female	11.64	9.67	16.68	24.35	18.82	16.72
