# Supplementary material for: Epidemiological and clinical profile of pediatric hepatitis B virus infections in Wuhan: a retrospective cohort study
Source: BMC Pediatr. 2023 Dec 16;23:636. doi: 10.1186/s12887-023-04460-w (PMC10724974; doi:10.1186/s12887-023-04460-w)
Supplement: Supplementary file 3 — Supplementary Material 3 [file 12887_2023_4460_MOESM3_ESM.xlsx]

## Sheet: Sheet1
Supplementary table 2. Characteristics of the overall prevalence of HBV among children of different seasons from 2018 to 2021
Year	Spring	Summer	Autumn	Winter	χ2	P
2018	0.19	0.23	0.29	0.31	1.06	0.79
2019	0.18	0.19	0.23	0.33	4.07	0.25
2020	0.24	0.2	0.22	0.21	0.25	0.97
2021	0.21	0.09	0.17	0.18	6.42	0.09
Total	0.2	0.16	0.22	0.24	5.26	0.15
